# Supplementary material for: Use of Deep Learning to Predict Acute Kidney Injury After Intravenous Contrast Media Administration: Prediction Model Development Study
Source: JMIR Med Inform. 2021 Oct 1;9(10):e27177. doi: 10.2196/27177 (PMC8520134; doi:10.2196/27177)
Supplement: Multimedia Appendix 2 [file medinform_v9i10e27177_app2.txt]

"""Pseudocode description of RNN models for predicting CIAKI"""

##### Dataset information #####
import numpy as np
import pandas as pd

# The datasets used and analyzed during the current study available from the corresponding author on reasonable request.

# features: time-invariant features, pandas dataframe with (14185, 52) shape
# >>> 51 features used for modeling, 1 feature for patient ID (named 'ID')

# features_rnn: time-varying features, numpy object with (14185, 16, 4) shape
# >>> The 2nd axis consists of 16 consecutive time varying features in order of getting closer to the CT scan date from the past.
# >>> The 3rd axis consists of 'ID', creatinine, eGFR, and elapsed days.

# target: pandas series for true label (=CIAKI), coded as 0/1

# name_factors: list object for factor features


##### Dataset preprocessing (missing values & scaling) #####
from sklearn.impute import KNNImputer
from sklearn.preprocessing import StandardScaler

def impute(X_train, X_test, num=8):
    # missing value imputation by KNN imputation
    imputer = KNNImputer(n_neighbors = num, weights = 'uniform')
    fillna_variables = X_train.drop(['ID'] + name_factors, axis=1).columns.tolist()
    imputer.fit(X_train[fillna_variables])
    X_train[fillna_variables] = imputer.transform(X_train[fillna_variables])
    X_test[fillna_variables] = imputer.transform(X_test[fillna_variables])

    return X_train, X_test

def scale(X_train, X_test):
    # time-invarinat feature scaling without ID_variables and factor features
    scaled_variables = X_train.drop(['ID'] + name_factors, axis=1).columns.tolist()
    scaler = StandardScaler().fit(X_train[scaled_variables])
    X_train[scaled_variables] = scaler.transform(X_train[scaled_variables])
    X_test[scaled_variables] = scaler.transform(X_test[scaled_variables])

    return X_train, X_test

def ID_remover(X_train):
    # ID_variables (Order, ID) drop
    X_train = X_train.drop('ID', axis=1)

    return X_train

def scale_rnn(X_train_rnn, X_test_rnn, modifier=365):
    # time-varying feature scaling
    timestamp = X_train_rnn.shape[1]

    ### Creatinine, GFR scaling
    # Creatinine and eGFR and elapsed days were scaled based on the latest results.
    # They were simply scaled by StandardScaler.
    scaler = StandardScaler().fit(X_train_rnn[:,-1,:].reshape(-1, 4)[:,1:3])

    X_train_rnn_temp = scaler.transform(X_train_rnn[:,:,:].reshape(-1, 4)[:,1:3])
    X_test_rnn_temp = scaler.transform(X_test_rnn[:,:,:].reshape(-1, 4)[:,1:3])

    X_train_rnn[:,:,1:3] = X_train_rnn_temp.reshape(-1,timestamp,2)
    X_test_rnn[:,:,1:3] = X_test_rnn_temp.reshape(-1,timestamp,2)
                    
    ### Elapsed days scaling
    # Elapsed days were scaled into 0-1 values.
    # Through this scaling, the more recently measured value has a value closer to 1.
    X_train_rnn[:,:,3] = modifier / (modifier+X_train_rnn[:,:,3])
    X_test_rnn[:,:,3] =  modifier / (modifier+X_test_rnn[:,:,3])
    
    return X_train_rnn, X_test_rnn

def ID_remover_rnn(X_train_rnn):
    X_train_rnn = X_train_rnn[:,:,1:]

    return X_train_rnn

def fillna_rnn(X_train_rnn):
    # missing values in time-varying feature were masked with masking value (set to 100)
    X_train_rnn[pd.isnull(X_train_rnn)] = 100

    return X_train_rnn


##### RNN model structure #####
import tensorflow as tf
from tensorflow.keras.models import Model, load_model
from tensorflow.keras.layers import Dense, LSTM, Masking, Concatenate, Input, BatchNormalization, Dropout, ReLU
from tensorflow.keras.callbacks import EarlyStopping, ModelCheckpoint
from sklearn.metrics import roc_auc_score
import tensorflow.keras.backend as K
import random as rn
import os

def rnn_maker(mlp_shape, rnn_shape):
    rnn_input=Input(shape=(rnn_shape,3), name='RNN') # creatinine
    x1=Masking(mask_value=100.0)(rnn_input)
    x1=LSTM(256, dropout=0.5, recurrent_dropout=0.5, return_sequences=True)(x1);
    x1=LSTM(256, dropout=0.5, recurrent_dropout=0.5)(x1); 
    x1=Dense(256)(x1); x1=BatchNormalization()(x1); x1=ReLU()(x1); x1=Dropout(0.5)(x1)

    mlp_input=Input(shape=(mlp_shape,), name='MLP')
    x2=Dense(1024)(mlp_input); x2=ReLU()(x2); x2=Dropout(0.5)(x2)
    x2=Dense(1024)(x2); x2=ReLU()(x2); x2=Dropout(0.5)(x2)
    x2=Dense(1024)(x2); x2=BatchNormalization()(x2); x2=ReLU()(x2); x2=Dropout(0.5)(x2)

    x=Concatenate()([x1, x2]);
    x=Dense(1024)(x); x=BatchNormalization()(x); x=ReLU()(x); x=Dropout(0.5)(x)
    x=Dense(1024)(x); x=ReLU()(x); x=Dropout(0.5)(x)
    x=Dense(1024)(x); x=BatchNormalization()(x); x=ReLU()(x); x=Dropout(0.5)(x)
    x=Dense(1024)(x); x=ReLU()(x); x=Dropout(0.5)(x)
    x=Dense(1, activation='sigmoid', name='Out')(x)

    model=Model(inputs=[rnn_input, mlp_input], outputs=x)
    model.compile(optimizer='adam', loss='binary_crossentropy', metrics=['AUC'])
    return model

def rnn_learner(kfold, fgt_train, fgt_RNN_train, tgt_train, fgt_val, fgt_RNN_val, tgt_val):

    # Random seed was set for repeated reproducibility of the results.
    K.clear_session()
    os.environ['PYTHONHASHSEED'] = '0'
    np.random.seed(0)
    rn.seed(0)
    tf.random.set_seed(0)
    os.environ['TF_DETERMINISTIC_OPS'] = '1'

    # Because prevalence of CIAKI was 1.8% in the current study,
    # class_weight was set as a reciprocal of CIAKI prevalence.
    label = tgt_train.sum()
    total = tgt_train.shape[0]
    non_label = total - label
    ratio = non_label/label
    class_weight={0:1, 1:ratio}

    model = rnn_maker(fgt_train.shape[1], fgt_RNN_train.shape[1])

    # temporary path to save RNN models
    path = 'C:/Users/dacty/temporary_h5/'
    file_path = path+'temp_rnn_kfold_'+str(kfold)+'.h5'
    es = EarlyStopping(monitor='val_loss', patience=5, verbose=1)
    mc = ModelCheckpoint(file_path, monitor='val_auc', mode='max', save_best_only=True)

    # model fit
    model.fit([fgt_RNN_train, fgt_train], tgt_train, epochs=50,batch_size=256,
                validation_data=([fgt_RNN_val, fgt_val], tgt_val), class_weight=class_weight,
                callbacks=[es, mc])

    val_RNN=model.predict([fgt_RNN_val, fgt_val])
    val_auroc = roc_auc_score(tgt_val, val_RNN)

    return file_path, val_auroc


##### Model training #####
from sklearn.model_selection import GroupShuffleSplit
from sklearn.model_selection import GroupKFold

# Random seed was set for repeated reproducibility of the results.

# patient_split for train/test splitting by patients
patient_split = GroupShuffleSplit(n_splits=1, test_size=0.3, random_state=0)

# patient_skf for K-fold cross validation
patient_skf = GroupKFold(n_splits=10)

def kfold_learner(features, features_rnn, target):
    # Training(+validation) set and test set were splitted by patients.
    for train_val, test in patient_split.split(features, target, groups = features['ID']):
        X_train_val, y_train_val = features.loc[train_val].reset_index(drop=True), target.loc[train_val].reset_index(drop=True)
        X_test, y_test = features.loc[test].reset_index(drop=True), target.loc[test].reset_index(drop=True)

        # Training set and test set were imputed based on the information of the training set.

        # Time-invariant features
        X_train_val, X_test = impute(X_train_val, X_test)
        X_train_val, X_test = scale(X_train_val, X_test)
        X_test = ID_remover(X_test)

        # Time-varying features
        X_train_val_rnn, X_test_rnn = features_rnn[train_val,:,:], features_rnn[test,:,:]
        X_train_val_rnn, X_test_rnn = scale_rnn(X_train_val_rnn, X_test_rnn)
        X_train_val_rnn, X_test_rnn = fillna_rnn(X_train_val_rnn), fillna_rnn(X_test_rnn)
        X_test_rnn = ID_remover_rnn(X_test_rnn)

        # K-fold cross-validation
        fold = 0
        list_file_path = []
        list_val_auroc = []

        for train, val in patient_skf.split(X_train_val, y_train_val, groups = X_train_val['ID']):
            X_train, y_train = X_train_val.loc[train], y_train_val.loc[train]
            X_val, y_val = X_train_val.loc[val], y_train_val.loc[val]
            X_train_rnn, X_val_rnn = X_train_val_rnn[train,:,:], X_train_val_rnn[val,:,:]

            X_train = ID_remover(X_train); X_val = ID_remover(X_val)
            X_train_rnn = ID_remover_rnn(X_train_rnn); X_val_rnn = ID_remover_rnn(X_val_rnn)

            file_path, val_auroc = rnn_learner(fold, X_train, X_train_rnn, y_train, X_val, X_val_rnn, y_val)
            list_file_path.append(file_path)
            list_val_auroc.append(val_auroc)

            fold += 1

        max_num = np.argmax(list_val_auroc)
        final_RNN_model = load_model(list_file_path[max_num])
        final_RNN_result = final_RNN_model.predict([X_test_rnn, X_test])
        final_RNN_AUROC = roc_auc_score(y_test, final_RNN_result.reshape(-1))

    return final_RNN_model, final_RNN_result, final_RNN_AUROC

RNN_model, RNN_result, RNN_AUROC = kfold_learner(features, features_rnn, target)
